# Supplementary material for: Identification of NP Protein-Specific B-Cell Epitopes for H9N2 Subtype of Avian Influenza Virus
Source: Viruses. 2022 May 28;14(6):1172. doi: 10.3390/v14061172 (PMC9228734; doi:10.3390/v14061172)
Supplement: Supplementary file 1 [file viruses-14-01172-s001.zip]

Archive with 1 entries (1 files):
- viruses-1732461-supplementary.pdf
